# Supplementary material for: The Effects of Formulation on Imidacloprid Dissipation in Grapes and Vine Leaves and on Required Pre-Harvest Intervals under Lebanese Climatic Conditions
Source: Molecules. 2021 Dec 31;27(1):252. doi: 10.3390/molecules27010252 (PMC8746927; doi:10.3390/molecules27010252)
Supplement: Supplementary file 1 [file molecules-27-00252-s001.zip]

Archive with 1 entries (1 files):
- molecules-1517264-supplementary.pdf
